# Supplementary material for: Structural and Functional Characterization of Anti-SARS-CoV-2 Spike Monoclonal Antibodies Produced via Bicistronic Expression in CHO Cells
Source: Antibodies (Basel). 2025 Oct 9;14(4):86. doi: 10.3390/antib14040086 (PMC12550980; doi:10.3390/antib14040086)
Supplement: Supplementary file 1 [file antibodies-14-00086-s001.zip]

Archive with 1 entries (1 files):
- antibodies-3798070-supplementary.pdf
